# Supplementary material for: Lack of Benefit of Extending Temozolomide Treatment in Patients with High Vascular Glioblastoma with Methylated MGMT
Source: Cancers (Basel). 2021 Oct 29;13(21):5420. doi: 10.3390/cancers13215420 (PMC8582449; doi:10.3390/cancers13215420)
Supplement: Supplementary file 1 [file cancers-13-05420-s001.zip]

Archive with 1 entries (1 files):
- cancers-1393951-supplementary.pdf
